# Supplementary material for: Impact of sleep deprivation on colon cancer: Unraveling the KynA-P4HA2-HIF-1α axis in tumor lipid metabolism and metastasis
Source: Mol Metab. 2025 Feb 6;93:102109. doi: 10.1016/j.molmet.2025.102109 (PMC11869867; doi:10.1016/j.molmet.2025.102109)
Supplement: Multimedia component 1 [file mmc1.xlsx]

## Sheet: Sheet1
Supplementary Table 1 Patient information
Gender	Age	TNM staging	Clinical staging	Serum KynA concentration (ng/ml)	PSQI grading
Female	61	T3N2M0	Ⅲc	527.7	Ⅱ
Male	73	T4N1M0	Ⅲc	293.2	Ⅲ
Male	36	T3N0M0	Ⅱa	1111.8	Ⅰ
Female	78	T3N1M0	Ⅲb	351.7	Ⅲ
Male	78	T3N2M0	Ⅲc	345.9	Ⅳ
Female	73	T1N0M0	Ⅱa	595.5	Ⅱ
Female	70	T3N0M0	Ⅱa	1253.7	Ⅰ
Female	60	T3N0M0	Ⅱa	1210.7	Ⅰ
Female	69	T3N0M1	Ⅳ	314.2	Ⅳ
Male	70	T3N0M0	Ⅱa	561.4	Ⅱ
Male	66	T3N0M0	Ⅱa	468.6	Ⅰ
Male	66	T3N0M0	Ⅱa	1481.6	Ⅰ
Female	35	T2N0M0	Ⅰ	591.4	Ⅰ
Male	70	T3N0M0	Ⅱa	607.9	Ⅱ
Female	41	T4N1M0	Ⅲc	461.7	Ⅳ
Female	52	T3N0M0	Ⅱa	941.1	Ⅰ
Male	51	TisN0M0	0	668.7	Ⅰ
Male	69	T2N0M0	Ⅰ	1260.9	Ⅰ
Female	72	T3N1M0	Ⅲb	39.5	Ⅳ
Male	71	T3N0M0	Ⅱa	732.3	Ⅰ
Female	72	T3N1M0	Ⅲb	462.3	Ⅲ
Male	71	T2N0M0	Ⅰ	1102.8	Ⅰ
Female	82	T3N2M0	Ⅲc	347.3	Ⅲ
Male	75	T3N0M0	Ⅱa	528.7	Ⅰ
Female	61	T3N1M0	Ⅲb	361.3	Ⅲ
