# Supplementary material for: Impact of sleep deprivation on colon cancer: Unraveling the KynA-P4HA2-HIF-1α axis in tumor lipid metabolism and metastasis
Source: Mol Metab. 2025 Feb 6;93:102109. doi: 10.1016/j.molmet.2025.102109 (PMC11869867; doi:10.1016/j.molmet.2025.102109)
Supplement: Multimedia component 2 [file mmc2.xlsx]

## Sheet: Sheet1
Supplementary Table 2 Results of untargeted metabolomics sequencing
Name	log2FC	Pvalue	Regulate
Pilocarpine	-5.23538	1.823e-11	down
L-Carnitine	-4.32082	4.45149e-11	down
Meperidine-d5	-3.79372	3.28955e-10	down
LPC 14:0-SN1	-6.31916	4.34427e-10	down
Ergosta-5,7,9(11),22-Tetraen-3-beta-Ol	-3.47025	4.39403e-10	down
Astaxanthin	-3.96829	7.56533e-10	down
N-Acetyl-aspartic acid	5.34532	8.53583e-10	up
UR-144 N-(5-Chloropentyl) analog	4.19126	1.401e-09	up
Kynurenic acid	-4.48744	3.90884e-09	down
1-Methyluric acid	6.4485	4.89357e-09	up
(2R,3S,4S,5R,6R)-2-(hydroxymethyl)-6-(propan-2-yloxy)oxane-3,4,5-triol	-2.18186	5.252e-09	down
L-Valine	1.65081	6.37626e-09	up
2-(tert-butyl)-6,7-dimethoxy-4H-3,1-benzoxazin-4-one	-3.61895	7.50699e-09	down
(5S)-5-hydroxy-1,7-diphenylheptan-3-one	-4.8489	8.33235e-09	down
Prostaglandin B2	-1.57546	9.07269e-09	down
2-(3,4-dimethoxyphenyl)ethanamine	-3.31144	1.15371e-08	down
3-Acetoxyurs-12-en-23-oic acid	-2.68347	1.71242e-08	down
1-(2-methoxy-4-nitrophenyl)pyrrolidine	-2.41535	1.94941e-08	down
Propionylcarnitine	-3.29892	2.43103e-08	down
N-Acetylputrescine	3.38457	2.57416e-08	up
Hydrocortisone	-1.69479	2.93998e-08	down
RLH	-4.15204	3.44456e-08	down
3-[(4-chlorobenzyl)thio]-4-methyl-5-undecyl-4H-1,2,4-triazole	-3.8884	3.50339e-08	down
2-Methoxyestrone	-2.80759	4.40566e-08	down
YKK	-3.07759	4.56141e-08	down
Tetranor-12R-HETE	-2.36087	5.75828e-08	down
Ala-trp	-3.38838	5.96243e-08	down
DL-α-Aminocaprylic acid	-3.25267	1.33332e-07	down
S-(Methyl)Glutathione	4.58015	1.35798e-07	up
2-{[2-(2-morpholinoanilino)-2-oxoethyl]sulfanyl}acetic acid	-3.70717	1.78653e-07	down
N-(4-butyl-2-methylphenyl)-N'-[4-(4-methylpiperazino)phenyl]urea	-2.29808	2.19806e-07	down
1-Phenyl-3-methyl-5-pyrazolone	2.37476	2.35105e-07	up
4-(2,3-dihydro-1,4-benzodioxin-6-yl)butanoic acid	-5.10712	2.79439e-07	down
Zolpidem-d6	-1.3486	3.61194e-07	down
Lysope 14:0	-2.9262	3.77447e-07	down
4-methoxy-9-(3-methylbut-2-en-1-yl)-7H-furo[3,2-g]chromen-7-one	-3.88897	4.79303e-07	down
N-Desmethyltramadol	-3.30173	5.28501e-07	down
Isoproterenol	-4.10284	5.77379e-07	down
8-Aminooctanoic acid	2.15023	7.19646e-07	up
LysoPC 20:2	-2.59882	7.24754e-07	down
2-{[methyl(2,3,4,5,6-pentahydroxyhexyl)amino]methylidene}malononitrile	1.50826	7.40228e-07	up
(+/-)5(6)-DiHET	-3.42467	7.46531e-07	down
D-(-)-Salicin	2.78389	8.76296e-07	up
Estrone	3.05442	9.07937e-07	up
Jasmone	-1.48353	9.22886e-07	down
Estradiol	-1.32184	9.3042e-07	down
NKK	3.87443	1.05876e-06	up
Levodopa	-1.56348	1.17186e-06	down
Ip7G	-0.740849	1.35641e-06	down
Prostaglandin B1	-1.43635	1.45184e-06	down
4-{3-[(3,4-dihydroxyphenyl)methyl]-2-methylbutyl}benzene-1,2-diol	1.082	1.51192e-06	up
Prolylleucine	4.99285	1.60341e-06	up
PDMP	-5.11661	1.61876e-06	down
1,2-di(3,4-dimethoxyphenyl)diaz-1-ene	-2.30381	1.76318e-06	down
Acetildenafil	-2.35074	1.819e-06	down
Benzamidine	-2.00686	1.93021e-06	down
Tauroursodeoxycholic acid	-2.11718	2.01533e-06	down
Ergocalciferol	-3.29461	2.0477e-06	down
Andrographolide	-1.6128	2.28906e-06	down
7-(2-aminophenyl)heptanoic acid	-1.47174	2.37285e-06	down
3,5-Diiodo-L-thyronine	4.53461	2.6796e-06	up
4-Hydroxyindole	-3.33305	3.10821e-06	down
indoline-2-carboxylic acid	-1.46717	3.28911e-06	down
5-(6-hydroxy-6-methyloctyl)-2,5-dihydrofuran-2-one	-1.10685	3.77427e-06	down
N-(1-benzothiophen-2-yl)-N'-(2-methylphenyl)urea	4.50558	3.91529e-06	up
(+/-)-UR-144 N-(4-Hydroxypentyl) metabolite	-4.13913	3.9808e-06	down
Cytidine 5'-monophosphate (hydrate)	-2.84148	4.99584e-06	down
3,5,7-trihydroxy-2-phenyl-4H-chromen-4-one	4.64861	5.41025e-06	up
Ergosterol	-6.77001	5.98821e-06	down
8-Isoprostaglandin F1α	-2.79881	6.11249e-06	down
(±)13-HpODE	-1.52842	6.22331e-06	down
N-[4-(4-methylpiperazino)phenyl]-2-phenylacetamide	-1.2816	7.09207e-06	down
19(R)-HETE	-1.04214	7.71077e-06	down
4-methylphenyl 1-ethyl-3-methyl-1H-pyrazole-5-carbothioate	-1.8466	7.73572e-06	down
(+/-)-Cannabichromeorcin	-3.49973	8.11285e-06	down
Pelargonidin	5.39241	8.12746e-06	up
Prostaglandin I2	-4.07151	8.13383e-06	down
Quinoline-4-carboxylic acid	-0.860696	8.26941e-06	down
3-(2-methylpropyl)-octahydropyrrolo[1,2-a]pyrazine-1,4-dione	-2.10633	8.6444e-06	down
1-(2-chlorophenyl)-4-(2,4-dinitrophenyl)piperazine	4.10181	8.94716e-06	up
N-(2-morpholinophenyl)-2-furamide	-3.62724	9.23457e-06	down
15-Acetyldeoxynivalenol	3.15889	9.52757e-06	up
Traumatic acid	-1.81176	1.02647e-05	down
4-hydroxy-3-(3-methylbut-2-en-1-yl)benzoic acid	-1.72139	1.0653e-05	down
Albendazole-2-aminosulfone	-2.47446	1.24386e-05	down
2-({2-oxo-2-[(2-oxo-3-azepanyl)amino]ethyl}sulfanyl)acetic acid	5.38561	1.26409e-05	up
4-{4-[3-(4-chlorophenoxy)propyl]piperazino}-1H-indole	1.24626	1.30122e-05	up
Estropipate	-0.982364	1.30231e-05	down
(12Z)-9,10,11-trihydroxyoctadec-12-enoic acid	-3.28446	1.3061e-05	down
TKK	-1.63536	1.42584e-05	down
DL-Leucineamide	1.98003	1.85376e-05	up
2-(4-methoxyphenyl)-3-(1H-pyrazol-4-yl)acrylonitrile	1.40805	2.01261e-05	up
1,3-Dihydro-1,3,3-trimethyl-2H-indol-2-ylidene acetaldehyde	-1.45551	2.08458e-05	down
3,6-bis[(1H-indol-3-yl)methyl]piperazine-2,5-dione	-3.35962	2.21093e-05	down
Dibutyl sebacate	-2.01857	2.24506e-05	down
Monolaurin	-2.57867	2.47966e-05	down
1-(4-benzylpiperazino)-2-(pyridin-2-ylamino)propan-1-one	-4.16542	2.71336e-05	down
LNH	-1.56242	2.76125e-05	down
17α-Ethynylestradiol	1.97524	2.76233e-05	up
CAR 23:2	-1.01136	2.76617e-05	down
N-[(4-hydroxy-3-methoxyphenyl)methyl]-8-methylnonanamide	-2.92759	2.77435e-05	down
N-[4-(2,4-dimethylphenyl)-1,3-thiazol-2-yl]guanidine	3.4954	2.78123e-05	up
5-Methyl-2'-deoxycytidine	-2.83654	2.7878e-05	down
1-(3,4-dimethoxyphenyl)ethan-1-one oxime	-1.29218	2.84742e-05	down
7-Methylguanine	2.66803	2.89115e-05	up
6-{[2-(2-oxo-1-imidazolidinyl)ethyl]amino}-2-pyridinecarbonitrile	-1.16929	2.92877e-05	down
FRH	-4.84264	3.02593e-05	down
1-(3-methoxy-2-nitrostyryl)pyrrolidine	-1.18302	3.46228e-05	down
(+/-)11(12)-DiHET	-2.65594	3.66275e-05	down
Valerophenone	-2.5911	3.81716e-05	down
4-(3,4-dimethoxyphenyl)-3-methyl-1H-pyrazol-5-amine	-2.17131	3.82461e-05	down
(+)-Aphidicolin	-1.07467	3.8892e-05	down
20-Carboxy-Leukotriene B4	-1.12472	3.90137e-05	down
Lysopc 16:2 (2N Isomer)	-2.79564	4.05567e-05	down
Hydrocortisone acetate	-1.70932	4.24179e-05	down
Jasmonic acid	-1.74367	4.32754e-05	down
Testosterone	-1.14734	4.47378e-05	down
3-Methoxytyramine	-1.16743	4.5125e-05	down
N1,N2-dicyclohexylethanedithioamide	-3.23974	5.19715e-05	down
4-Pregnen-17alpha,20alpha-Diol-3-One	-1.08625	6.05327e-05	down
8,15-Dihete	-2.57648	6.07051e-05	down
Prostaglandin E1	-1.53711	6.31771e-05	down
2-Phenylethylamine	-2.3246	6.47626e-05	down
Colchicoside	8.0918	6.80749e-05	up
N1,N1-dicyclohexyl-3-(1-naphthyl)acrylamide	-1.88185	7.05008e-05	down
Creatine	3.31525	7.15545e-05	up
2-hydroxy-3,6-diphenylcyclohexyl acetate	4.71634	7.65338e-05	up
Leucine-enkephalin	2.17102	7.77482e-05	up
4,7,8-trimethoxyfuro[2,3-b]quinoline	-0.927059	8.09216e-05	down
LMK	2.60529	8.13389e-05	up
trans-4-Phenyl-4-piperidinocyclohexanol	2.10668	8.14926e-05	up
Diacetoxyscirpenol	-1.67714	8.3276e-05	down
3-Methoxy prostaglandin F1α	-2.13094	8.37407e-05	down
gamma-Nonanolactone	-0.941378	8.59547e-05	down
C-8 Ceramide-1-phosphate	2.20645	8.96105e-05	up
DPK	1.37965	9.52953e-05	up
ethyl 4-methyl-2-(1H-pyrrol-1-yl)-1,3-thiazole-5-carboxylate	1.62306	9.76982e-05	up
Folinic acid	6.6199	0.000101177	up
(3S,9aS)-3-benzyl-octahydro-1H-pyrido[1,2-a]pyrazin-1-one	-3.21314	0.000103194	down
PC O-20:4	3.27878	0.000109905	up
Heptadecanoic Acid	-1.37392	0.000110684	down
17beta-Trenbolone	-1.58052	0.000113942	down
L-5-Hydroxytryptophan	3.51499	0.000124476	up
5-(2,5-dihydroxyhexyl)oxolan-2-one	-1.30927	0.000124581	down
Taurocholic acid	3.64625	0.00012769	up
1H-indol-3-yl(pyridin-2-yl)methanol	-1.0906	0.000131995	down
D-Glucarate	-2.21753	0.000134351	down
5-[(8Z,11Z)-pentadeca-8,11-dien-1-yl]benzene-1,3-diol	-0.929385	0.000136744	down
2-ethyl-2-(3-methoxyphenyl)cyclohexanone oxime	-4.21894	0.000139327	down
LPC 20:3-SN1	2.43341	0.000139414	up
DLK	2.23668	0.000144329	up
RPK	4.65349	0.000151363	up
N-Stearoyl taurine	-1.57483	0.000153673	down
WKK	-1.11398	0.000154315	down
6-methyl-4-(morpholinomethyl)-2H-chromen-2-one	-1.84808	0.000160468	down
Creatinine	3.21752	0.000161668	up
Acetylcarnitine	-1.87753	0.000161966	down
25-hydroxycholecalciferol	-1.65274	0.000165287	down
2-Amino-1,3,4-octadecanetriol	1.67665	0.000166046	up
2-Aminobenzenesulfonic acid	-2.19207	0.000170845	down
4-oxo-4-(5,6,7,8-tetrahydronaphthalen-1-ylamino)but-2-enoic acid	-0.833659	0.000172093	down
GQH	2.59022	0.000176992	up
4-Methyl-5-thiazoleethanol	-4.06054	0.000180225	down
Cholesterol	1.80652	0.000182092	up
PC O-16:1	2.44565	0.000197536	up
Ifenprodil	-1.19132	0.000209808	down
5,6-Dihydroxyindole-2-Carboxylic Acid	-1.24452	0.000217581	down
Eicosapentaenoic acid ethyl ester	-0.970528	0.000230416	down
13-OxoODE	-1.87436	0.000233794	down
Dl-2-Amino-3-phosphonopropionic acid	1.36602	0.000234991	up
L-Tyrosinemethylester	-1.27387	0.000238998	down
Lysopg 18:1	-5.98831	0.000240501	down
16α-Hydroxyestrone	-1.08899	0.000247506	down
ELK	2.66222	0.000250456	up
6-benzyl-4-oxo-1,4-dihydropyridine-3-carboxamide	-0.978535	0.00025513	down
ANH	2.62965	0.000257013	up
ALK	2.363	0.000261898	up
Avocadyne 1-acetate	-1.62974	0.000263125	down
Biochanin A	3.14477	0.000268459	up
DL-2-(acetylamino)-3-phenylpropanoic acid	-1.27307	0.000308631	down
CAR 18:0	2.07019	0.000315832	up
11-Deoxy prostaglandin F1α	-1.5392	0.000316401	down
2-(acetylamino)-3-[4-(acetylamino)phenyl]acrylic acid	1.76758	0.000321824	up
dihydrotachysterol	-1.49837	0.000330048	down
SLK	3.05305	0.000333329	up
1-allyl-4,5-diphenyl-2-(2-thienyl)-1H-imidazole	-3.86072	0.000334986	down
Thymopentin	-6.39225	0.000340717	down
Lipoic acid	1.35934	0.000347291	up
Coumarin	3.10709	0.000347991	up
Dl-3,4-Dihydroxymandelic Acid	-1.38418	0.000348981	down
Methyl indole-3-acetate	-3.2679	0.000354875	down
1-[4-hydroxy-3-(3-methylbut-2-en-1-yl)phenyl]ethan-1-one	-0.992257	0.000357391	down
6-(7-methyloctyl)-1H,3H,4H,6H-furo[3,4-c]furan-1-one	-1.04312	0.000360332	down
PC O-20:3	2.38487	0.000368437	up
Amitriptyline-d3	-0.941469	0.000379571	down
Desoxycortone	-1.72336	0.000381965	down
Dehydroepiandrosterone	-0.630998	0.000427599	down
N1-[2-(2-pyridyl)ethyl]-2-aminobenzamide	-3.08584	0.000430525	down
QNK	2.19208	0.000444738	up
Cyclohexaneacetic acid	-1.44442	0.00044654	down
Norfloxacin	0.817509	0.000460241	up
(2R)-2-[(2R,5S)-5-[(2S)-2-hydroxybutyl]oxolan-2-yl]propanoic acid	-1.57553	0.000474017	down
Prostaglandin A2	-0.97815	0.000483667	down
NPH	-1.48832	0.000495744	down
N-Acetylornithine	-1.29641	0.000511304	down
13(S)-HOTrE	-2.79043	0.000521395	down
Cafestol	-2.79043	0.000521395	down
CAR 20:1	1.70464	0.0005337	up
4-Hydroxyisoleucine	-1.49604	0.000537411	down
5α-Dihydrotestosterone	-1.41615	0.000544358	down
3-[(4-hydroxyphenyl)methyl]-octahydropyrrolo[1,2-a]pyrazine-1,4-dione	-1.86685	0.000566167	down
4-[1-(dimethylamino)ethylidene]-2-phenyl-1,3-oxazol-5(4H)-one	-0.604863	0.00056881	down
Delta-Tridecalactone	-4.86904	0.000607538	down
Lysopa 16:0	-5.8274	0.000615874	down
3,3-dimethyl-2-morpholino-2,3-dihydrobenzo[b]furan-5-ol	-1.09457	0.000628321	down
cholesteryl sulfate	-2.62537	0.000638525	down
Kynurenic acid O-hexside	3.59122	0.000667982	up
Genistin	2.58318	0.00066866	up
Leu-Pro	2.19958	0.000672537	up
6-Ketoprostaglandin F1α	-2.81856	0.000708026	down
LPC 20:1-SN1	2.70447	0.000721284	up
(2E)-N-(4-acetamidobutyl)-3-(4-hydroxy-3-methoxyphenyl)prop-2-enamide	1.35588	0.000723144	up
N-{[(2R,4S,5R)-5-Ethyl-1-azabicyclo[2.2.2]oct-2-yl]methyl}-2-furamide	1.65893	0.000736357	up
1-[(3,5-dimethylisoxazol-4-yl)sulfonyl]piperidine	-1.32443	0.000736826	down
Milbemycin A3 oxime	2.66684	0.00075165	up
LPC 20:2-SN1	2.00573	0.00075595	up
YLK	1.36344	0.000758164	up
MNK	1.37975	0.00076251	up
All trans-Retinal	-0.641433	0.000778936	down
7-Ketolithocholic acid	-1.98573	0.000835796	down
4-(benzoylamino)-3-hydroxybutanoic acid	-1.5817	0.000847094	down
KNK	2.60357	0.000848015	up
Mag (18:1)	1.43431	0.000862808	up
Formononetin	2.25098	0.000867077	up
Boc-beta-cyano-L-alanine	-1.25615	0.000882166	down
Tetranor-12(S)-HETE	-1.47139	0.000883193	down
(11E,15Z)-9,10,13-trihydroxyoctadeca-11,15-dienoic acid	-1.8333	0.000905919	down
CAR 13:0	3.50275	0.000940906	up
PC O-20:1	2.38131	0.000961702	up
GPH	-2.14008	0.000981222	down
Physostigmine	-3.75609	0.00101044	down
Cyclopentyl fentanyl-d5	-1.73364	0.00102305	down
2-oxa-4-azatetracyclo[6.3.1.1~6,10~.0~1,5~]tridecan-3-one	1.81445	0.00103406	up
2-[5-(2-hydroxypropyl)oxolan-2-yl]propanoic acid	-1.70315	0.00108237	down
LPC 20:4-SN1	2.19061	0.00108579	up
α-Aspartylphenylalanine	1.27487	0.00120593	up
Capsaicin	-0.98416	0.00122361	down
2,6-Dihydroxypurine	-2.02555	0.00122652	down
L-Palmitoylcarnitine	-1.05064	0.00127209	down
N-(6-methoxypyridin-3-yl)thiophene-2-carboxamide	1.44105	0.00127775	up
Isopropyl myristate	3.02897	0.0012881	up
ANK	1.71415	0.00131502	up
LysoPC 10:0	-5.02314	0.00131881	down
LPC 18:0-SN1	2.16219	0.00132849	up
3-(2-Naphthyl)-D-Alanine	-1.91508	0.00133165	down
Kaempferol	4.29875	0.00133169	up
LPC 22:3-SN1	2.58539	0.00135071	up
Methyl EudesMate	2.90705	0.00135508	up
CAR 12:0	4.71718	0.00140421	up
AKB48 N-(5-Fluoropentyl) analog	-0.678537	0.00142596	down
17alpha-Hydroxyprogesterone	-1.08062	0.00144226	down
2-Thio-acetyl MAGE	-5.55147	0.00149797	down
2-(3,4-dihydroxyphenyl)acetamide	-0.927049	0.00153476	down
DL-Panthenol	-1.77946	0.00156835	down
Phenylglyoxylic acid	3.1952	0.00160042	up
Amikacin	3.45104	0.00162554	up
5,7-dihydroxy-2-phenyl-4H-chromen-4-one	2.49811	0.00165151	up
Mesalamine	3.23196	0.00167675	up
ethyl 3-[5-(acetylamino)-2-methoxyanilino]butanoate	-1.96429	0.00170257	down
Apigenin	3.56367	0.00171201	up
Melatonin	-5.09135	0.00172562	down
5-acetyl-2,6-dimethyl-1,2,3,4-tetrahydropyridin-4-one	-0.859429	0.00177479	down
2-[(3S)-1-(3,4-Difluorobenzyl)-3-pyrrolidinyl]-1,3-benzoxazole	2.15576	0.00177682	up
Proscillaridin A	3.12499	0.00179012	up
1,3,5-trimethyl-N-[4-(2-thienyl)benzyl]-1H-pyrazole-4-sulfonamide	-3.06865	0.00183262	down
10-Nitrolinoleate	-1.6412	0.00184169	down
Pleuromutilin	-2.48833	0.00188087	down
7-(2-hydroxypropan-2-yl)-1,4a-dimethyl-decahydronaphthalen-1-ol	-2.06219	0.00190881	down
Cortisone	-1.80376	0.00191237	down
5'-Adenylic acid	-2.33616	0.00195878	down
Quinolinic acid	-1.68639	0.00196733	down
N1-pyrazin-2-yl-4-chlorobenzamide	2.21752	0.00200107	up
Sebacic acid	-4.34973	0.00201873	down
NSI-189	3.76411	0.00202439	up
Estriol	-1.41718	0.00202871	down
(2,6-dimethylmorpholino)(1-methyl-5-nitro-1H-pyrazol-4-yl)methanone	-1.26274	0.00207275	down
QLH	-2.11198	0.00208658	down
ethyl 2-cyano-3-(3-thienyl)acrylate	2.27239	0.00214834	up
Piceatannol	5.02581	0.00215456	up
7α-Hydroxytestosterone	-0.78202	0.00219937	down
2-morpholino-1-phenyl-1-ethanol	5.04593	0.00220498	up
Bisphenol A	-0.639356	0.00221754	down
Ciprostene	4.69681	0.00242957	up
Bialaphos	-3.01522	0.002443	down
8-{[(3S)-3-(1H-Benzimidazol-2-yl)-1-pyrrolidinyl]sulfonyl}quinoline	-2.54535	0.00248331	down
Cyclocytidine	2.0205	0.00248687	up
13-HPODE	-0.778044	0.00255087	down
LPC O-17:1	2.03991	0.00257333	up
Etiocholanolone	-1.13611	0.00259302	down
N-acetyl-D-glucosamine	-1.06439	0.002599	down
N-Acetylhistamine	2.76795	0.00262517	up
P-Aminohippuric Acid	3.18941	0.00268871	up
Carbaprostacyclin	-1.08941	0.00275013	down
All trans retinal	-1.78668	0.00277131	down
LPC 22:2-SN1	2.92167	0.0027948	up
Isoquinoline	-1.71644	0.00283134	down
CAR 4:0	3.28964	0.00284408	up
Glycerol-3-phosphate	-1.66277	0.0028789	down
CAR 12:1	3.1683	0.0029002	up
3-[4-methyl-1-(2-methylpropanoyl)-3-oxocyclohexyl]butanoic acid	-2.98326	0.00291138	down
LPC 22:1-SN1	3.17889	0.00293877	up
4-OHE2-1-N7Gua	3.31721	0.00296197	up
LPC O-18:1	1.87724	0.00301994	up
2-Methoxybenzaldehyde	-4.69992	0.00307944	down
4,7-dimethoxy-1H-phenalen-1-one	-2.84	0.00309037	down
(3R)-8-hydroxy-3-(4-methoxyphenyl)-3,4-dihydro-1H-2-benzopyran-1-one	-3.17109	0.00318768	down
L-Dopa	-0.724502	0.00325545	down
8-Hydroxyquinoline	-1.77766	0.00325699	down
3-Acetyl-11-keto-β-boswellic acid	-1.95613	0.00337331	down
Enrofloxacin	-0.896615	0.00342817	down
Palmitoylcarnitine	1.62847	0.00344699	up
1-[(2-pyridylamino)methyl]pyrrolidine-2,5-dione	-2.53742	0.00361477	down
2-{2-oxo-2H,8H,9H-furo[2,3-h]chromen-8-yl}propan-2-yl acetate	-2.0177	0.0036324	down
Daidzin	2.51601	0.00373974	up
LNK	-1.82846	0.00376892	down
Celestolide	-2.73463	0.00394322	down
Phenylacetylglutamine	-1.6965	0.00396776	down
Triacanthine	4.51871	0.00402373	up
DL-3,4-Dihydroxyphenyl glycol	-1.36279	0.00406313	down
1,4-dihydroxyheptadec-16-en-2-yl acetate	-2.05699	0.00409179	down
LPC 22:6-SN2	1.6888	0.00409701	up
3-hydroxy-2-octylpentanedioic acid	-0.88847	0.00432449	down
L-Cystathionine	1.46717	0.00476437	up
O-Phospho-L-Tyrosine	1.78857	0.00478779	up
4-(3,4-dihydro-2H-1,5-benzodioxepin-7-ylamino)-4-oxobutanoic acid	-3.40355	0.00496562	down
Isohomovanillic acid	1.47002	0.00503132	up
(5-L-Glutamyl)-L-Amino Acid	-1.23327	0.00505955	down
tetranor-PGDM	-2.13034	0.00523624	down
5α-Pregnan-3,20-dione	-2.55234	0.00531744	down
L-Histidinol	-1.61848	0.00532214	down
PB-22 N-(4-Hydroxypentyl)-3-carboxyindole metabolite	-0.650821	0.00533702	down
2,5-bis(4-hydroxy-3-methoxyphenyl)-3,4-dimethyloxolan-3-ol	-2.56596	0.0053898	down
Biliverdin	1.64172	0.00544988	up
Pyridoxal	-1.65963	0.00546564	down
(4-benzoylpiperidino)[4-(tert-butyl)phenyl]methanone	-1.73348	0.00549629	down
16,16-Dimethyl prostaglandin A1	-1.50058	0.00564617	down
3-hydroxy-1,5-diphenylpentan-1-one	-0.65178	0.00578278	down
LPC 17:1-SN1	1.20588	0.00578711	up
PLH	-1.18098	0.00579462	down
para-methoxy-Butyryl fentanyl-d7	-0.907575	0.00581723	down
SPB 19:0;2O	3.22606	0.00587565	up
(+/-)5(6)-EET	-1.721	0.00594374	down
Estazolam	1.82063	0.00604971	up
Cortodoxone	-1.25747	0.00605211	down
2-[6-(1H-benzo[d]imidazol-2-yl)-2-pyridyl]-1H-benzo[d]imidazole	2.22446	0.00616363	up
NAOrn 15:0/17:0	3.45533	0.00628146	up
trans-Cinnamaldehyde	-2.20414	0.00633277	down
LPC 19:0-SN1	2.55813	0.0063693	up
Dipropylene glycol dimethyl ether	1.51149	0.00647656	up
Palmitoleic Acid	-0.794883	0.0065231	down
1,4-dihydroxy-1,4-dimethyl-7-(propan-2-ylidene)-decahydroazulen-6-one	-0.648077	0.00657645	down
Cortisol	1.49857	0.00661285	up
7-Methoxyflavone	-3.38294	0.00671425	down
methyl 6-{[4-(trifluoromethyl)anilino]carbonyl}nicotinate	-2.61008	0.00679019	down
(3beta,9xi)-3-(beta-D-Glucopyranosyloxy)-14-hydroxycard-20(22)-enolide	-2.60039	0.00679608	down
Apocynin	-1.55878	0.00683364	down
2-piperidinobenzoic acid	-1.74156	0.00688351	down
N-P-Coumaroyl Spermidine	3.88173	0.00711349	up
Oleoyl-L-alpha-lysophosphatidic acid	2.7087	0.00741412	up
Adrenosterone	-1.0103	0.00744569	down
Ferulic acid	1.40721	0.00748964	up
Maslinic acid	-3.89076	0.00751521	down
o-Veratraldehyde	-1.06748	0.00754583	down
3,3,5-trimethyl-3H,11H-pyrano[3,2-a]carbazole	-0.897911	0.00759179	down
(1E)-5-hydroxy-1,7-diphenylhept-1-en-3-one	-2.95094	0.00766498	down
5-Hydroxyindole	-1.49577	0.00789609	down
Indole-3-acetic acid	-1.13073	0.00798365	down
Decanoylcarnitine	3.24273	0.00803879	up
Dl-Glyceraldehyde3-phosphate	1.04291	0.00808357	up
(5E)-7-methylidene-10-oxo-4-(propan-2-yl)undec-5-enoic acid	-2.73937	0.00809663	down
N-[2-chloro-6-(trifluoromethoxy)phenyl]-2,2-dimethylpropanamide	1.49107	0.00861655	up
4-Butylresorcinol	3.22847	0.00865938	up
Saxitoxin	-1.44679	0.00867869	down
MMK	2.31067	0.00868491	up
4-methyl-5-oxo-2-pentyl-2,5-dihydrofuran-3-carboxylic acid	-1.13156	0.00896827	down
N-Acetyl-D-lactosamine	-1.05624	0.00962827	down
CAR 15:0	1.50152	0.00971115	up
Isobutyryl carnitine	-0.674888	0.0102392	down
DL-Citrulline	1.6709	0.0103623	up
Piperine	0.896224	0.010709	up
DPH	-1.07279	0.0107724	down
(4-nitrophenyl)(2,3,4,5,6-pentamethylphenyl)methanone	-0.928877	0.010835	down
D-Erythrose 4-phosphate	-1.07301	0.0110393	down
cis-gondoic acid	1.24135	0.0112059	up
D-Glucosamine	-1.15724	0.0114284	down
15(R)-Prostaglandin D2	-1.03514	0.0114319	down
(R)-Equol	-3.28116	0.0115227	down
6-(4-phenylpiperazino)hexanoic acid hydrochloride	3.42953	0.011768	up
β-Asarone	0.728273	0.0121463	up
Norsufentanil	1.63604	0.0121712	up
Pregnenolone	-1.51822	0.0126636	down
Vasicinone	3.29224	0.0128382	up
LPC 19:1	1.6757	0.0129869	up
2-phenyl-4H-furo[2,3-h]chromen-4-one	1.66187	0.0132616	up
13,14-dihydro-15-keto-tetranor Prostaglandin E2	-0.918712	0.0133565	down
2,3-Dinor-11β-prostaglandin F2α	-1.31525	0.0135617	down
(+)-ar-Turmerone	-1.33951	0.0138264	down
N-[1-(4-methoxy-2-oxo-2H-pyran-6-yl)-2-methylbutyl]acetamide	-2.16877	0.0138612	down
APH	-1.10331	0.0142301	down
LPC 19:1-SN1	1.61473	0.0146051	up
YNK	1.67315	0.0147184	up
9-Oxo-ODE	-1.46808	0.014865	down
Dl-Indole-3-lactic acid	-1.58267	0.0148847	down
(±)8-HEPE	-1.08131	0.015275	down
N-α-L-Acetyl-arginine	1.35184	0.0153233	up
5-(4-benzylpiperazino)-2,4(1H,3H)-pyrimidinedione	-2.59217	0.0153793	down
Lysopc 18:3	-1.8841	0.0158623	down
Kinetin	1.36661	0.0163661	up
LPC O-18:0	1.456	0.0165197	up
Clinafloxacin	3.96789	0.0167921	up
Epinephrine bitartrate	2.26286	0.0178176	up
PC O-18:0	1.66447	0.0188263	up
N1-(4-cyclohexylphenyl)-2-[(4-methylphenyl)thio]acetamide	2.22147	0.0188968	up
20-Hydroxy prostaglandin F2α	-1.93551	0.0195168	down
4-[4-phenyl-3,6-dihydro-1(2H)-pyridinyl]butanoic acid hydrochloride	-0.78713	0.0196559	down
Pantetheine	1.93628	0.0204826	up
(6E,10E)-3,7,11,15-tetramethylhexadeca-1,6,10,14-tetraene-3,5,9-triol	2.51926	0.0210495	up
Chrysin	1.31457	0.0211771	up
LPC 24:2-SN1	2.88737	0.0220924	up
Bz-RS-ISer(3-Ph)-Ome	2.68207	0.0221959	up
Jervine	1.39275	0.0234506	up
Dl-3-Hydroxy-kynurenine	-0.916305	0.0242139	down
L-Hydroxyproline	1.44014	0.0244812	up
Valeryl fentanyl-d5	2.80435	0.0245959	up
DL-Norvaline	1.79154	0.0247058	up
(-)-Caryophyllene oxide	-1.42131	0.025137	down
R-1 Methanandamide phosphate	4.69539	0.0255498	up
LPC O-16:0	0.995666	0.0258956	up
LPK	7.15167	0.0260812	up
Mupirocin	-1.50276	0.026501	down
Prostaglandin K2	-1.76668	0.0265979	down
3,14-dihydro-15-keto-tetranor Prostaglandin E2	-1.05756	0.026623	down
3-Methylcrotonylglycine	1.54566	0.0266288	up
YMK	2.30447	0.0286013	up
Serotonin	-1.74183	0.0287489	down
Dehydrocholic acid	-1.08273	0.029076	down
4-Aminoindole	-0.966955	0.0291184	down
4-acetyl-4-(ethoxycarbonyl)heptanedioic acid	3.57164	0.0300042	up
4'-Methoxyflavone	-2.65478	0.0304761	down
Milbemycin A4 oxime	1.35323	0.0309658	up
Deoxycorticosterone 21-glucoside	4.01179	0.0348337	up
N-Acetyl-5-aminosalicylic acid	2.54037	0.0361841	up
3-[2-(3-Hydroxyphenyl)ethyl]-5-methoxyphenol	-0.943767	0.0369327	down
5-Methyluridine	-2.02813	0.0401048	down
N-Acetyl-L-carnosine	-1.20661	0.0401266	down
(2E,4E)-N-(2-methylpropyl)dodeca-2,4-dienamide	6.90389	0.0422289	up
alpha-Benzylsuccinic acid	2.03016	0.0437454	up
LysoPC 12:1	-1.1638	0.0446472	down
Sinapyl aldehyde	-0.957653	0.0450814	down
Verrucarol	-1.42518	0.0451828	down
LPC 20:1	2.21021	0.0460535	up
Prostaglandin E2-1-glyceryl ester	-1.45655	0.0463556	down
2-Methylbutyroylcarnitine	1.60239	0.0476375	up
LPC 22:4-SN1	1.74996	0.0479011	up
Sedanolide	-1.0801	0.0490338	down
5-Aminovaleric acid	2.5177	0.0493811	up
