# Supplementary material for: Impact of sleep deprivation on colon cancer: Unraveling the KynA-P4HA2-HIF-1α axis in tumor lipid metabolism and metastasis
Source: Mol Metab. 2025 Feb 6;93:102109. doi: 10.1016/j.molmet.2025.102109 (PMC11869867; doi:10.1016/j.molmet.2025.102109)
Supplement: Multimedia component 3 [file mmc3.xlsx]

## Sheet: Sheet1
Supplementary Table 3 Results of transcriptome sequencing
ID	Pvalue	log2FC	regulated
EPM2A	0.032162	0.586835	up
ZNF75A	0.00984	0.908485	up
S100A3	0.00417299	-0.810744	down
XRCC2	6.04168e-10	0.596772	up
ITGB2	0.0164239	-0.862087	down
B3GALT6	1.37635e-05	0.595779	up
MSTRG.22240	3.81602e-05	0.604614	up
MYL5	0.00750517	0.674664	up
PRSS22	1.46151e-09	-0.782234	down
MSTRG.8760	0.0122888	-0.684366	down
ZNF611	0.00185233	0.715843	up
RAG1	0.0235394	0.846592	up
MSTRG.14979	0.000114362	-0.730564	down
PMEL	0.00855722	-0.610447	down
MSTRG.5039	0.00504125	0.648379	up
ZNF837	0.0374575	0.601858	up
LCMT2	2.48354e-06	0.790285	up
MMP13	4.63071e-11	-0.978738	down
TRPC7	0.00293092	-0.936702	down
SENP8	0.000330537	0.680286	up
ENSG00000289517	0.00711706	-1.52395	down
BEND6	0.0129711	0.748894	up
DDO	0.0324512	-0.858954	down
MSTRG.18491	0.0282731	-0.843167	down
FOXD2	0.045416	0.585273	up
LTB	0.00206532	-0.86433	down
NCOA5	1.84402e-14	0.887868	up
ALDH1A3	2.43623e-23	0.600569	up
EIF5	8.76705e-19	0.618464	up
HOMEZ	6.24509e-12	0.789044	up
SOX14	0.00168553	0.694618	up
UTS2B	0.000435039	0.626314	up
OVCA2	0.0192537	-0.821113	down
ESRRG	3.63494e-10	-0.80114	down
MSTRG.21869	2.87929e-09	-0.697832	down
ZNF480	6.42678e-06	0.711193	up
ANKRD36C	9.07301e-05	-0.612334	down
ZSCAN16	0.0116509	0.722022	up
RAB36	3.35975e-07	0.789174	up
MSTRG.4366	5.0049e-07	0.764877	up
PLA2G7	0.00131501	0.589462	up
MSTRG.16732	0.0335783	0.658033	up
ANKRD37	7.78159e-19	-0.897706	down
ZNF93	0.00227982	0.789442	up
MSTRG.18407	0.000153209	-0.644558	down
KRT13	3.10523e-24	-1.00443	down
MCTS2	0.0197502	0.716979	up
NUPR1	1.2232e-27	-0.927337	down
MSTRG.10862	0.000770531	-0.644512	down
C4orf19	0.0132465	1.08642	up
PLIN1	0.0157753	-0.800138	down
H2AC17	0.0190183	-0.926233	down
SEMA7A	5.66283e-27	-0.939331	down
SRGN	0.0169938	0.985054	up
LRRC10B	0.0136501	1.05698	up
NRG2	0.0295545	0.627451	up
HARBI1	0.0273128	0.700473	up
NIPAL2	0.000933046	0.987084	up
C2orf42	7.55997e-06	0.729345	up
MOCS3	4.47243e-06	0.689935	up
GDF15	0.0020661	-1.1464	down
MSTRG.6248	0.00095504	0.9872	up
PLSCR4	0.000207836	1.0076	up
MSTRG.2725	1.38205e-05	0.683653	up
ZNF189	0.000715575	0.628757	up
MSTRG.18596	0.0188553	0.74153	up
GPRC5A	2.95866e-15	-0.651621	down
ATP12A	0.0157633	0.840788	up
ENSG00000256646	0.00391164	-2.63205	down
MUC1	0.00128199	-0.715708	down
MSTRG.11406	0.00698928	-0.952699	down
ALDH1A1	0.0199398	2.80887	up
HOXD8	0.00062373	0.597407	up
ZNF658	0.0131133	1.04932	up
SEMA3C	0.00131291	0.968551	up
ADM5	0.0210614	0.847411	up
IGFL1	2.91545e-15	-1.27363	down
TRDMT1	0.000665017	0.625725	up
SMIM38	0.0290648	-1.51566	down
CCDC121	0.0016205	0.84099	up
HOXD3	0.0145933	0.89289	up
ZNF45	7.75171e-06	0.67894	up
FGF17	0.0335638	0.765683	up
DOK7	0.00865482	-0.585299	down
IGFBP4	0.0309038	2.6228	up
ENSG00000271793	0.0141322	0.858117	up
DNAJC28	0.0115354	0.759677	up
PACSIN1	0.028338	0.623242	up
ANKRD16	0.00311159	0.601943	up
NMB	2.24442e-18	-0.621793	down
KRT8	1.31629e-60	-0.821931	down
DUSP5	1.55709e-37	-0.925748	down
PJVK	0.0103768	0.917665	up
CXCR4	4.22592e-14	-0.795228	down
ENSG00000285641	0.027184	-0.730528	down
USP51	0.00287342	0.827319	up
ZNF107	3.94914e-10	0.835575	up
MSTRG.22981	2.51966e-10	-0.614332	down
PLXNA2	0.016765	0.628358	up
MSTRG.20291	3.26008e-09	-0.804031	down
KRT4	2.65519e-05	-1.81843	down
CFAP298-TCP10L	0.00072131	0.721357	up
SCARA5	0.0015739	-0.621	down
IGFL2	3.92784e-13	-1.48834	down
ZNF79	0.0140019	0.759235	up
H2AC6	1.71741e-11	-0.590834	down
PIGM	3.42761e-07	0.595618	up
DUSP10	4.14486e-11	-0.779388	down
CSF2	5.12743e-30	-1.95898	down
MSTRG.21304	0.0199311	0.798018	up
ZNF239	6.65242e-08	0.68963	up
PRR19	0.00513864	1.08845	up
PLAUR	5.68693e-19	-0.707268	down
CYP20A1	0.000357198	0.637792	up
TMEM269	0.0177551	-0.726442	down
MB	2.68331e-05	-1.74673	down
NTF4	0.000377873	-0.726213	down
GPI	1.31618e-29	-0.59616	down
MSTRG.21282	0.0293543	0.618905	up
KRT81	0.00620087	-1.27958	down
TSSK6	0.0253088	0.764435	up
ZNF485	0.0141432	0.63738	up
MSTRG.18402	0.0144715	0.688628	up
SLC7A6OS	3.79835e-06	-0.648787	down
MSTRG.13703	1.57665e-05	0.706759	up
INKA2	0.0312947	0.78391	up
MSTRG.23133	4.85126e-07	0.889107	up
CDC42EP2	3.99878e-05	0.752913	up
GPR37	0.0470365	0.668695	up
MSTRG.20892	0.000422759	0.783172	up
ZXDA	0.00145426	0.698961	up
GRB7	2.20495e-16	-0.662972	down
ENSG00000258653	0.00247412	-0.674895	down
MCMDC2	0.00352766	0.595261	up
GRPR	0.000299947	-0.732243	down
MAGEB17	4.0399e-07	-0.848707	down
ENSG00000255339	0.0105803	-0.61588	down
ZNF557	9.98488e-07	0.89795	up
MSTRG.22045	0.000618791	0.88566	up
S100A5	0.0177705	-0.923918	down
ZNF143	3.47358e-10	-0.597515	down
SLC2A14	0.0159595	-0.641442	down
SCG2	3.25314e-16	-1.38335	down
ARNT2	2.49945e-11	0.705813	up
CHAC1	3.80522e-09	0.928675	up
CASTOR1	1.65047e-05	-0.658648	down
MSTRG.23696	0.0398533	0.612656	up
ZNF253	0.00486041	0.601522	up
ZSWIM5	0.00629481	0.609762	up
ART5	0.00247847	-0.694676	down
CFAP44	0.000621021	0.591445	up
RAD9B	0.031387	0.742334	up
SP9	0.0145417	0.899289	up
NHLRC1	0.000167941	1.50444	up
DMRTA2	0.0132622	0.608504	up
MSTRG.23512	0.00568431	1.00095	up
ENSG00000288710	0.0338326	2.83893	up
PADI1	1.59173e-09	-1.55614	down
TEX19	0.00850422	-0.961688	down
AKR1C2	0.0275258	3.23199	up
CCDC103	0.0419497	0.591296	up
MSTRG.24694	0.0137941	0.874638	up
FAM217B	3.71788e-05	0.708152	up
DCDC1	0.0216268	-0.651205	down
MSTRG.22786	2.37138e-09	-0.724393	down
MSTRG.14980	0.000590625	-1.02791	down
C7orf25	0.0142117	1.35622	up
KRT85	2.93543e-57	-1.41457	down
H2BC4	0.0225378	-0.806659	down
KRT16	1.34993e-18	-1.40455	down
LBHD1	0.0233604	0.803707	up
MSTRG.2843	0.000192737	0.623972	up
LDHD	0.0117059	-0.811384	down
NOG	1.42002e-05	-0.590979	down
LRRC43	0.0424245	-0.606417	down
MSTRG.19822	0.0184878	-1.0179	down
ENPEP	0.0180618	0.730579	up
SEMA3B	1.59959e-13	-0.82707	down
SLC2A4	1.65474e-05	-0.700106	down
C15orf48	2.32634e-05	-0.765746	down
BTC	0.0319719	0.665368	up
IL4I1	0.01272	-0.626909	down
ALPP	6.63393e-45	-1.19347	down
SLC16A9	1.06177e-07	0.627203	up
MSTRG.2777	1.02716e-07	0.870824	up
MSTRG.22051	0.000792808	0.768131	up
PDX1	0.011409	0.648008	up
INHBB	0.0477169	0.715959	up
H2BC9	0.0140494	-0.931824	down
PTPRR	0.00413863	-0.930138	down
COL3A1	1.57005e-09	-1.28423	down
KRT6B	0.00580726	-0.97321	down
CHSY3	0.000153615	0.723976	up
IL1RN	0.00304011	-1.0952	down
AGAP5	0.000190466	0.753225	up
NFIL3	4.71139e-18	-0.633914	down
SUOX	0.000266522	0.587294	up
KRT84	0.00999066	-0.749102	down
ZNF782	6.04913e-06	0.972582	up
USH2A	2.98839e-11	-0.961137	down
ASS1	1.58555e-24	-0.685259	down
KRT36	2.20506e-10	-0.678075	down
ZNF696	2.79957e-05	0.652865	up
RASEF	0.0225578	0.911971	up
MSTRG.20813	4.88445e-17	-0.653199	down
UBA7	0.00138788	-0.69603	down
AQP1	0.00591153	-0.85859	down
MMP12	0.00449869	-0.907021	down
RASIP1	0.0440613	0.585661	up
MSTRG.3370	0.00901715	-0.746657	down
TMPRSS3	9.78773e-06	-0.785124	down
SLC2A3	1.32296e-07	-0.94175	down
SEMA5A	4.99212e-05	-0.674278	down
MSTRG.12812	0.000522141	1.02562	up
KRT86	1.49246e-29	-1.17518	down
HOXD9	0.0371515	-0.845869	down
B3GALT9	1.39924e-05	0.691378	up
MSTRG.23403	0.0208542	0.672085	up
MMP1	0.0469948	-0.634793	down
CLK1	4.8246e-27	-0.731335	down
RAB3A	5.59768e-08	-0.615454	down
ZFP69B	0.0159418	0.658811	up
MSTRG.22305	0.00495674	-0.71462	down
S100A14	6.26525e-14	-1.06165	down
MSTRG.7340	0.000262529	1.22461	up
CCL2	2.44423e-09	-0.8649	down
VPS37D	1.09797e-05	-0.61198	down
REP15	0.00579597	0.723103	up
ZNF37A	6.57489e-08	0.610743	up
FEZF1	0.00520123	0.833029	up
MSTRG.20814	0.00602992	1.53426	up
CLDN4	8.75837e-14	-1.06449	down
HLX	0.00409279	0.724387	up
OXGR1	9.29929e-06	0.923108	up
KRT20	1.02007e-05	-1.41561	down
SLC25A32	2.62681e-08	0.591624	up
GADD45B	6.62976e-19	-0.777025	down
AVPI1	7.06145e-11	-0.658498	down
MSTRG.12615	7.44663e-14	-0.796826	down
CLHC1	0.00379296	0.625424	up
SETMAR	0.00460519	0.79481	up
MSTRG.20202	0.0277969	0.824892	up
MSTRG.2023	0.00693335	0.88628	up
KRT14	5.97072e-15	-1.64373	down
ZNF616	5.49925e-07	0.737166	up
KRT18	9.47817e-35	-0.742082	down
ENSG00000284976	0.00423864	0.993611	up
KRT83	0.000273836	-1.28778	down
DNASE1L2	0.0255068	0.696533	up
MSTRG.9691	0.00378354	-1.27907	down
RUFY4	0.0329547	-0.772633	down
PFKFB3	1.05632e-27	-0.639082	down
MSTRG.18860	0.00482033	-0.822982	down
ZNF41	3.27838e-05	0.657854	up
PPP1R36	0.0188848	0.742159	up
ATF5	1.36597e-06	0.839623	up
MSTRG.11047	8.73663e-06	-0.917264	down
DUS4L-BCAP29	0.00116817	1.48289	up
CA9	3.46256e-11	-0.60126	down
MSTRG.4365	0.00171727	0.586562	up
ALPG	5.83827e-77	-1.56765	down
P4HA2	2.79182e-43	-0.78778	down
MYEOV	1.37459e-30	-0.913169	down
SAMD9	1.28235e-05	0.802494	up
MSTRG.6445	0.000456056	0.592277	up
KRTAP3-1	0.000854489	-0.689931	down
NOS1AP	0.00600957	-0.631697	down
TNC	4.56371e-16	-1.04371	down
TFAP2E	0.0218375	0.915015	up
KRT33B	0.000521491	-0.855901	down
FAM111B	1.46532e-08	0.724151	up
MSTRG.10985	4.66912e-05	0.590901	up
ELF3	1.01897e-29	-0.793893	down
PCP4	1.12801e-08	-0.809748	down
MSTRG.6604	0.0157678	0.645211	up
ADM	9.77392e-32	-0.824208	down
RASGRP3	0.0429524	-0.596694	down
INSIG1	3.84745e-24	-0.61919	down
MSTRG.10778	0.00597899	0.597714	up
ENSG00000282988	0.00119022	-1.0331	down
MSTRG.12813	1.50477e-09	0.704959	up
ZDHHC1	0.0442064	0.70428	up
MSTRG.22303	7.33271e-08	0.783	up
SPDYE3	0.0168569	0.644536	up
C1QL3	0.0155598	0.89163	up
MSTRG.3460	0.00418102	0.601703	up
SLC22A4	0.00110883	-1.09688	down
CENPS-CORT	5.27411e-07	1.30927	up
EEF1AKMT1	0.00513957	0.70397	up
MSTRG.10754	0.01402	0.633778	up
HYAL3	1.0981e-05	0.863889	up
MSTRG.6830	0.00136822	0.695887	up
IL3RA	0.00166884	-0.585364	down
AMH	0.0018982	0.961286	up
HOXC4	0.000220631	0.953325	up
NIPAL4	0.0245879	0.748651	up
PGBD4	0.0130903	0.774569	up
CCDC146	0.000849223	0.938804	up
PIM1	6.1317e-33	-0.819041	down
ZFP36	3.76282e-20	-0.658041	down
KLHL31	0.0106503	0.778919	up
PDGFB	3.0977e-22	-0.731507	down
SLC7A11	4.47435e-15	0.870876	up
NDRG1	2.28343e-41	-0.823405	down
MSTRG.19489	0.0499735	0.96676	up
ZNF441	0.000341844	0.73105	up
MSTRG.24187	0.0012018	0.625569	up
MSTRG.18976	0.0209303	0.894084	up
ZSCAN22	0.00359119	0.68653	up
LBH	2.00226e-07	-0.671531	down
MMAA	0.000200711	0.606699	up
IFIT2	1.93966e-05	-0.613826	down
ANGPTL4	2.23299e-77	-1.15145	down
ENSG00000286001	0.000122659	-1.81541	down
CHAC2	0.000145621	0.66213	up
QRICH2	0.0265457	0.677401	up
MSTRG.8616	0.0357903	0.760526	up
TNXB	0.0154839	-0.748216	down
PER1	1.86703e-14	-0.653592	down
MSTRG.3628	3.73779e-08	-2.4161	down
ENSG00000258674	0.00395372	0.969422	up
SLC16A6	0.000908427	0.839393	up
TRPM8	0.00960706	-0.888361	down
UPK3BL1	2.02278e-11	1.29058	up
MSTRG.12686	0.000320678	1.1611	up
MSTRG.17204	0.0020604	0.611184	up
MSTRG.4745	0.00497544	1.09538	up
MSTRG.3578	0.000129756	-0.865715	down
MSTRG.5376	0.00303917	-0.982087	down
PSEN2	4.3844e-05	0.855019	up
NXNL2	0.00843108	-0.953201	down
NR1H3	2.92019e-06	0.714364	up
NRSN2	0.0112815	0.965757	up
MSTRG.4682	0.0015539	0.954594	up
LCA5L	0.0424022	0.679667	up
C17orf97	0.000586175	0.826701	up
RGS5	0.0172107	0.721593	up
MSTRG.745	0.046859	-0.596922	down
MSTRG.910	0.00585119	-0.900626	down
CLEC2B	8.44843e-15	-0.861119	down
CALHM3	0.00834188	-0.935552	down
PGAM4	0.0346021	-0.723188	down
HLA-DPA1	1.60952e-06	-0.669206	down
MSTRG.10643	0.0316464	0.587973	up
KCNAB3	0.0299302	0.76147	up
BCL2L2-PABPN1	0.00270916	-1.46517	down
KRT15	1.80064e-17	-0.712787	down
MSTRG.16600	0.0315111	-0.747611	down
SYT15	0.0442217	0.600566	up
ENSG00000289701	0.0321919	0.589998	up
TNF	0.000895146	-0.96456	down
MAB21L4	4.55018e-07	-1.04843	down
COL6A3	3.16174e-12	-1.26842	down
MSTRG.15795	0.0181258	-0.728398	down
ZNF396	0.00186949	0.972622	up
CALML4	0.0059435	0.815359	up
LYSMD1	3.40956e-08	-0.685084	down
MSTRG.10040	0.00174602	-0.783302	down
ANKEF1	5.54909e-06	0.591142	up
PPP1R18	3.47422e-19	-0.644472	down
CXXC4	0.00598718	0.789849	up
KCNMA1	0.0244494	-0.949819	down
KRT75	1.87166e-29	-0.978527	down
SLC25A25	1.9584e-19	-0.731469	down
C3orf80	0.00355135	0.71326	up
ADGRF1	8.63943e-16	0.733455	up
MSTRG.10409	0.00106706	-0.916499	down
ACTL8	0.00306154	-0.884908	down
PRIMA1	0.0144713	0.587316	up
TOR4A	5.90902e-05	1.24982	up
MSTRG.23091	0.0317425	0.728091	up
ZSCAN31	0.0443546	0.782323	up
MXD1	2.64779e-27	-1.02625	down
MSTRG.16802	0.000395569	0.956861	up
RASGRP1	7.88707e-05	0.592153	up
KRT17	7.47451e-57	-1.3697	down
NPPB	5.1934e-08	-2.10859	down
HPGD	0.000796825	0.932527	up
DAGLA	7.63919e-05	0.608415	up
MSTRG.20836	0.0084504	0.829271	up
KRT5	1.01772e-52	-1.42594	down
MSTRG.7258	0.0191472	-0.865274	down
SPTLC3	0.0262269	0.694529	up
THBS2	4.42266e-05	1.25924	up
STAT4	0.00142618	1.12276	up
EPSTI1	0.000487844	-0.87139	down
ALDOC	0.0120033	-0.711202	down
ZNF488	5.93177e-13	-0.711664	down
MSTRG.9300	0.00768117	-0.973903	down
HILPDA	1.50148e-65	-1.04766	down
CYP3A5	0.00175582	0.596472	up
MSTRG.16577	3.5698e-05	0.59724	up
ZNF124	0.00014451	0.790671	up
MSTRG.18440	0.000819856	0.792329	up
KRT32	0.000101526	-0.929968	down
PIERCE2	0.00417758	0.819568	up
TMC8	3.78998e-10	-0.607854	down
NUAK2	9.06233e-27	-1.08985	down
