# Supplementary material for: Impact of sleep deprivation on colon cancer: Unraveling the KynA-P4HA2-HIF-1α axis in tumor lipid metabolism and metastasis
Source: Mol Metab. 2025 Feb 6;93:102109. doi: 10.1016/j.molmet.2025.102109 (PMC11869867; doi:10.1016/j.molmet.2025.102109)
Supplement: Multimedia component 4 [file mmc4.xlsx]

## Sheet: Sheet1
Supplementary Table 4 Sequence information used in this study
siRNA Name	siRNA sequencse
si-P4HA2#1	CCUGAUUUAUGCAGAGAAATT
	UUUCUCUGCAUAAAUCAGGTT
si-P4HA2#2	CGAACGAGCUGGAGGGAAUTT
	AUUCCCUCCAGCUCGUUCGTT
si-P4HA2#3	GCAAGUGGGUCUCCAAUAATT
	UUAUUGGAGACCCACUUGCTT
si-VHL#1	AGGCAGGCGUCGAAGAGUATT
	UACUCUUCGACGCCUGCCUTT
si-VHL#2	CCGUAUGGCUCAACUUCGATT
	UCGAAGUUGAGCCAUACGGTT
si-VHL#3	AGUACGGCCCUGAAGAAGATT
	UCUUCUUCAGGGCCGUACUTT
si-HIF1A#1	CAGAAAUGGCCUUGUGAAATT
	UUUCACAAGGCCAUUUCUGTT
si-HIF1A#2	GAUGGAAGCACUAGACAAATT
	UUUGUCUAGUGCUUCCAUCTT
si-HIF1A#3	AGGAAGAACUAAAUCCAAATT
	UUUGGAUUUAGUUCUUCCUTT
si-HILPDA#1	UGUUGAACCUCUACCUGUUTT
	AACAGGUAGAGGUUCAACATT
si-HILPDA#2	CCAGAAGCCAACUAGCCAATT
	UUGGCUAGUUGGCUUCUGGTT
si-HILPDA#3	GACCAUCCAUCCAGAAGCATT
	UGCUUCUGGAUGGAUGGUCTT
