# Supplementary material for: Impact of sleep deprivation on colon cancer: Unraveling the KynA-P4HA2-HIF-1α axis in tumor lipid metabolism and metastasis
Source: Mol Metab. 2025 Feb 6;93:102109. doi: 10.1016/j.molmet.2025.102109 (PMC11869867; doi:10.1016/j.molmet.2025.102109)
Supplement: Multimedia component 5 [file mmc5.xlsx]

## Sheet: Sheet1
Supplementary Table 5 details of primary antibodies
Gene Specificity	Manufacture	Catalogue number	Dilution rate		specificity
			WB	IHC
GAPDH	Proteintech	10494-1-AP	1:2000	-	Rabbit
E-cadherin	Proteintech	20874-1-AP	1:1000	1:2000	Rabbit
N-cadherin	Proteintech	22018-1-AP	1:1000	1:2000	Rabbit
Vimentin	Proteintech	22031-1-AP	1:1000	-	Rabbit
Cyclin E1	Proteintech	11554-1-AP	1:1000	-	Rabbit
Cyclin D1	ABclonal	A11022	1:1000	-	Rabbit
HILPDA	Abcepta	AP56021	1:1000	-	Rabbit
ATGL	Proteintech	55190-1-AP	1:1000	-	Rabbit
HIF-1α	Proteintech	20960-1-AP	1:1000	-	Rabbit
P4HA2	Proteintech	13759-1-AP	1:1000	-	Rabbit
Ubiquitin	Proteintech	10201-2-AP	1:1000	-	Rabbit
VHL	Proteintech	24756-1-AP	1:1000	-	Rabbit
