# Supplementary material for: Impact of sleep deprivation on colon cancer: Unraveling the KynA-P4HA2-HIF-1α axis in tumor lipid metabolism and metastasis
Source: Mol Metab. 2025 Feb 6;93:102109. doi: 10.1016/j.molmet.2025.102109 (PMC11869867; doi:10.1016/j.molmet.2025.102109)
Supplement: Multimedia component 6 [file mmc6.xlsx]

## Sheet: Sheet1
Supplementary Table 6 Primers of genes in this research for qRT‐PCR
Primer set	Primers	Sequence (5’-3’)
GAPDH	Forward	GGGGAGCCAAAAGGGTCATCATCT
	Reverse	GACGCCTGCTTCACCACCTTCTTG
HILPDA	Forward	AAGCATGTGTTGAACCTCTACC
	Reverse	TGTGTTGGCTAGTTGGCTTCT
KRT8	Forward	GGAAGGGCTGACCGACGAG
	Reverse	CCAGGGAGCGGCTGTTGT
P4HA2	Forward	GCTATGCTGTCTTCCAGTT
	Reverse	GCCATGGTGGTACCTACAGAA
DUSP5	Forward	TGTCGTCCTCACCTCGCTA
	Reverse	GGGCTCTCTCACTCTCAATCTTC
ANGPTL4	Forward	CAAGGCTCAGAACAGCAGGA
	Reverse	CCCCTGAGGCTGGATTTCAA
NDRG1	Forward	CCAACAAAGACCACTCTCCTC
	Reverse	CCATGCCCTGCACGAAGTA
HIF1A	Forward	GAACGTCGAAAAGAAAAGTCTCG
	Reverse	CCTTATCAAGATGCGAACTCACA
VHL	Forward	GCAGGCGTCGAAGAGTACG
	Reverse	CGGACTGCGATTGCAGAAGA
MA1106.1.HIF1A	Forward	TCTCAAAACCGCACGACG
	Reverse	CCTCCGCCCCTTATAGCC
These primers sequences had been validated in the NCBI database.
